# Supplementary material for: A descriptive, cross-sectional study of medical student preferences for vodcast design, format and pedagogical approach
Source: BMC Med Educ. 2017 May 19;17:89. doi: 10.1186/s12909-017-0926-z (PMC5438517; doi:10.1186/s12909-017-0926-z)
Supplement: Supplementary file 4 — Summary of student responses to the open-ended prompt I prefer this length because…Other. Please explain. (XLSX 14 kb) [file 12909_2017_926_MOESM4_ESM.xlsx]

## Sheet: Sheet1
Program Level	Preferred Vodcast Length (min)	Student Explanations
OMSI	15	I tend to be a very active learner so the quicker that information is presented to me the more engaged I am forced to be.
		I feel that they should be to the point. Explain not the basic understanding of the topics, I want you to tell me High-Yield information for the Boards. Deeper understanding of "Paradoxes or Oddities/Exceptions" should be explained.
	20	This is a good amount of time to keep attention.
		It is difficult to sit down for longer periods of time and pay attention the entire time, so I like it when they are segmented because it gives you quick study breaks and I absorb the information better.
	23	Also I feel like I can better focus in smaller increments.
	25	Shorter length makes it easier to pick up and put down.
	30	Mentally, having multiple shorter podcasts helps me get through the material without getting bogged down for long periods of time.
		Sometimes when the videos are longer they have issues with freezing up.
		I really like how Dr. X does hers in smaller segements (ex: 8 minutes) because it allows you to watch something when you're short on time. It's much easier to manage when they are about 30 minutes or so too.
		I like to be able to organize the information and ensure I understand it before moving to the next topic, as they often build.
		Shorter segments which are concise are best. Gives us time to actually think about the material.
		I really like the short pathogen podcasts.
		I always hope for a concise discussion when it's via vodcast. If it's longer then 30, I often lose focus and/or it becomes difficult to determine what's important.
		More time to read textbooks which I personally think is invaluable but currently we do not have enough time to reads textbooks b/c of the amount of didactic lectures.
	35	Attention span.
	36	Sort and to the point is better and hold attention better.
	40	For a more efficient attention span.
		They should not be longer than an hour for breaks.
	45	It feels like the 30 min ones are sometimes too short. I could do anywhere between 30-60 minutes.
	50	Good time for break.
	60	They can be as long as needed but they need to be concise. The nature of these vodcasts is that they can be rewinded and slowed down so the teacher needs to be thorough and can concise.
OMSII	15	I need concise information. I will refer to Dr. X and Dr. X on great examples of this.
	19	I want high yield board facts with extra clinical application.
	20	Shorter videos make it more digestible, am able to move more efficiently with them. Less easily distracted.
		Longer podcasts tend to be more disorganized.
		I have a short attention span.
		Hard to focus after 60 min of lecture.
		Attention is lost when they are longer. The information at the end of the presentation is not learned as well.
		Brevity is next to godliness.
		Being short and concise helps give me time to review the information at my own pace and with other resources after viewing the vodcast.
	23	Shorter videos seem to be more concise and better organized.
	25	I have a hard time remaining focused with podcasts longer than 25 minutes. It takes me 50 minutes to get through a 25-minute podcast (even sped up), and mentally, I like to be able to check something off my to do list after 50 minutes of working. It's emotionally draining when a topic takes more than 50 minutes. I would rather have the topic segmented.
		I feel podcasts at this length are concise, well organized, and to the point.
	27	Good for attention span.
	30	I lose attention and the main concept with long lectures. Professors seem to be more organized when they can segment the videos by subtopic.
		I want vodcasts to tell the whole story but also be brief and provide only the essential information.
		A lot of the material is repetitive so long explanations are only needed for first pass.
		I want vodcast to highlight the important topics, and explain them. The suggested readings can fill in some of the gaps if needed.
		If the vodcast is too much material to fit into 30 minutes, having multiple allows to more easily go back to certain material and also makes me pay more attention as I tend to zone out at the end of an hour long lecture.
		It's long enough to keep my attention without feeling dragged out even if it means segmenting a presentation.
		That is about the length that I can completely focus before I get distracted by something else.
		Ideal for attention span.
		Vodcasts tend to offer a condensed amount of info--it takes me roughly the same amount of time to complete a 30 min vodcast as it does a 50 min live large group.
		If the instructor is well prepared they shouldn't need to go much longer than time most of the time.
	35	35 minutes is a good amount of time to present information and keep the attention of the learner. It is ok if this means splitting up a topic into 2 vodcasts, giving the learner the option of taking quick break and then proceeding with the material.
	36	Length of my attention span.
	40	I would rather take a longer podcast than a segmented one. Just give it to me all at once even if it is more than 40 min.
OMSIII	15	There is no reason to have excessively long podcasts. All the material should be able to be broken down into shorter podcasts; if it is longer, that probably means there is a lot of extra material.
		Feel accomplished when finishing, can watch them on the go, re watch if needed quicker to find relevant material.
		Having shorter vodcasts makes it easier for me to keep paying attention. I struggle to concentrate through the entire presentation of a vodcast longer than about 20 minutes.
	20	It seemed like the majority of podcasts could have been condensed down to 20 minutes if the presenter kept things concise and to-the-point.
		I have trouble focusing after 20 minutes.
	25	Clear and concise lectures are easier to mentally process.
		It is the right amount of length for attention span and to allow for detailed topics- it also seems to be that the lectures that are within in this timeframe the lectures are concise and to the point versus the longer ones tend to drag on and the important info gets lost.
		Lose attention when podcasts are more than 25 minutes. I feel like I learn better from shorter podcasts even if there has to be several to cover the topic.
		I lose interest after 20-30 minutes and worry about how much longer I have to watch rather than actually pay attention to the vodcast.
		Realistically, it's hard to be fully focused for more than this time period without breaks. (25 minutes on 1.5X; so roughly 30-35 minutes is OK)
	30	It encourages the presenter to get to the point, keeps interest, allows for 2 vodcasts per hour at 1.5 speed and still take a 10 min break at the end of the study hour.
		Pay closer attention when broken up.
	31	As long as the vodcast can be paused, and the information is given as clearly as possible, the length is not super important.
	35	Focused attention on podcast longer 30-40 diminished greatly. I'd prefer a quick presentation and the rest of the time spent on studying the material on my own.
	50	50 minutes is a good length of time that I feel the presenter could cover most topics for that lecture.
