# Supplementary material for: A descriptive, cross-sectional study of medical student preferences for vodcast design, format and pedagogical approach
Source: BMC Med Educ. 2017 May 19;17:89. doi: 10.1186/s12909-017-0926-z (PMC5438517; doi:10.1186/s12909-017-0926-z)
Supplement: Supplementary file 5 — Summary of student responses to the open-ended prompt What is your favored external (outside of SOMA) resource for vodcasts? (XLSX 10 kb) [file 12909_2017_926_MOESM5_ESM.xlsx]

## Sheet: Sheet1
External vodcast resource	Number of respondents
	OMS1	OMS2	OMS3
YouTube (www.youtube.com)	47	15	12
Khan Academy (www.khanacademy.org)	20	8	3
Pathoma videos (www.pathoma.com)	4	19	7
First Aid Express videos (www.usmle-rx.com)	2	5	2
Doctors in Training (DIT) (www.doctorsintraining.com)	0	4	4
Kaplan (www.kaptest.com)	3	1	0
Dr. Najeeb Lectures (www.drnajeeblectures.com)	1	3	0
Acland's Video Atlas of Human Anatomy (aclandanatomy.com)	2	0	0
SketchyMicro (sketchymicro.com)	2	0	0
AnatomyZone (anatomyzone.com)	0	2	0
Wikipedia videos (commons.wikimedia.org)	1	0	0
Other school's vodcasts	1	0	0
KISSPharm (kissprep.com)	1	0	0
